# Supplementary material for: Characterization and Modeling of a Pt-In2O3 Resistive Sensor for Hydrogen Detection at Room Temperature
Source: Sensors (Basel). 2022 Sep 26;22(19):7306. doi: 10.3390/s22197306 (PMC9573015; doi:10.3390/s22197306)
Supplement: Supplementary file 1 [file sensors-22-07306-s001.zip]

Archive with 1 entries (1 files):
- sensors-1925388-supplementary.pdf
